# Supplementary material for: Driver mutations of intrahepatic cholangiocarcinoma shape clinically relevant genomic clusters with distinct molecular features and therapeutic vulnerabilities
Source: Theranostics. 2022 Jan 1;12(1):260–76. doi: 10.7150/thno.63417 (PMC8690927; doi:10.7150/thno.63417)
Supplement: Supplementary file 2 — Supplementary table 1. [file thnov12p0260s2.xlsx]

## Sheet: Table S1
Table S1: Summary of the included cohorts
Studies	Time	Number of sequenced cases				Included for survival analysis (resected cases)	Included for survival analysis (late stage cases)	Region	Center	Patient level clinical data availability										PMID	Data Accession ID
		Total		WES/WGS	STS					Age	Gender	Race	Etiology	CA199	Tumor size	Tumor number	Stage	Grade	Outcome
Discovery cohort
Jiao Y et al	2013	32	FF	32	0	0	0	USA&Italy	Johns Hopkins Hospital, Memorial Sloan-Kettering Cancer Center, Mayo Clinic, Fundeni Clinical Institute and University Hospital Trust of Verona	×	×	×	×	×	×	×	×	×	×	PMID: 24185509	Supplementary materials
Gao Q et al	2014	6	FF	6	0	0	0	China	Liver Cancer Institute	√	√	√	√	√	√	×	√	√	×	PMID: 24503127	SRP025150
Zou SS et al	2014	102	FF	102	0	102	0	China	Eastern Hepatobiliary Surgery Hospital, Second Military Medical University	√	√	√	√	√	√	√	√	√	√	PMID: 25526346	SRP045202
Totoki Y et al	2014	5	FF	5	0	3	0	Japan	National Cancer Center Hospital	√	√	√	√	×	×	×	×	×	√	PMID: 25362482	EGAS00001000389; phs000509; ICGC Data Portal (https://dcc.icgc.org/).
Ross JS et al	2014	24	FFPE	0	24 (182 genes)	0	0	USA	MD Anderson Cancer Center	√	√	×	×	×	×	×	√	√	×	PMID: 24563076	Supplementary materials
Borad MJ et al	2014	6	FF	6	0	0	0	USA	Mayo Clinic	√	√	√	√	√	√	√	√	√	√	PMID: 24550739	Supplementary materials
Simbolo M et al	2014	70	FFPE	0	70 (90 genes)	0	0	Italy	Verona University Hospital	√	√	√	√	×	√	√	√	√	×	PMID: 24867389; 29740198; 29360550	Supplementary materials
Fujimoto A et al	2015	47	FF	47	0	47	0	Japan	RIKEN, Hokkaido University Hospital,Wakayama Medical University, Osaka Medical Center for Cancer and Cardiovascular Diseases, Tokyo Women’s Medical University	√	√	√	√	×	√	√	√	√	√	PMID: 25636086; 27064257; 29360550	ICGC Data Portal (https://dcc.icgc.org/).
Sia D et al	2015	8	FF	8	0	0	0	USA	IRCCS Istituto Nazionale Tumori (Milan), Mount Sinai School of Medicine (New York) and Hospital Clinic (Barcelona)	×	×	×	×	×	×	×	×	×	×	PMID: 25608663	SRP050003
Nakamura H et al	2015	127	FF	127	0	127	0	Japan	National Cancer Center Hospital	√	√	√	√	×	√	√	√	√	√	PMID: 26258846	EGA00001000950; ICGC Data Portal (https://dcc.icgc.org/).
Mimaki S et al	2016	5	FF	5	0	0	0	Japan	Osaka National Hospital	√	√	√	√	×	×	×	×	×	×	PMID: 27267998	Supplementary materials
Farshidfar F et al	2016	38	FF	38	0	36	0	USA	TCGA Project	√	√	√	√	√	√	√	√	√	√	PMID: 28297679	TCGA Data Portal (https://portal.gdc.cancer.gov/projects/TCGA-CHOL)
Kim YH et al	2016	10	FF	10	0	10	0	Korea	National Cancer Center	√	√	√	√	√	√	√	√	√	√	PMID: 27009864	Supplementary materials
CCGC project	2016	15	FF	15	0	0	0	China	CCGC Project	√	√	√	√	×	×	×	×	×	×		ICGC Data Portal (https://dcc.icgc.org/)
Jusakul A et al	2017	45	FF	45	0	44	0	Multiple regions	SingHealth Tissue Repository, Fundeni Clinical Institute, Srinagarind Hospital	√	√	√	√	×	×	×	√	√	√	PMID: 28667006	EGAS00001001653; ICGC Data Portal (https://dcc.icgc.org/).
Robinson DR et al	2017	12	FF	12	0	0	0	USA	MI-ONCOSEQ project	√	√	√	×	×	×	×	×	×	×	PMID: 28783718	MET500 web portal (http:// met500.path.med.umich.edu)
Walter D et al	2017	4	FF	4	0	0	0	Germany	Johann Wolfgang Goethe-University Hospital	√	√	√	×	×	√	×	√	√	×	PMID: 28146430	Supplementary materials
Papadopoulou K et al	2018	13	FFPE	0	13 (101 genes)	0	0	Greece	General Oncology Hospital of Kifissia	×	×	×	×	×	×	×	×	×	×	PMID: 29416916	Supplementary materials
Nepal C et al	2018	15	FF	15	0	15	0	Danmark	Multi-center	√	√	×	×	×	×	×	√	×	√	PMID: 29278425	Supplementary materials
Joseph NM et al	2019	10	FFPE	0	10 (497 genes）	3	0	USA	University of California, San Francisco	√	√	×	√	×	√	√	√	√	√	PMID: 30690729	Supplementary materials
Sheng YY et al	2019	28	FF	28	0	28	0	China	Huashan Hospital, Fudan University	√	√	√	√	√	√	√	√	√	√	PMID: 30412282	Supplementary materials
Lin JZ et al	2019	122	FFPE	0	122 (450 genes）	0	0	China	Peking Union Medical College Hospital	√	√	×	×	×	×	×	×	×	×	PMID: 31068370	Supplementary materials
Okamura R et al	2020	17	FFPE	0	17 (236/315/324 genes)	0	0	USA	UC San Diego Moores Cancer Center,	√	√	×	×	×	×	×	×	×	√	PMID: 32700810	Supplementary materials
Lamarca A et al	2020	44	FFPE	0	44 (324 genes)	0	0	UK	University of Manchester	√	√	×	×	×	×	×	√	×	√	PMID: 32899345	Supplementary materials
Validation cohorts
Internal validation cohort	2019	225	FF＆FFPE	0	225（381/35/7 genes）	217	0	China	Huashan Hospital, Fudan University	√	√	√	√	√	√	√	√	√	√	The current study	The current study
MSKCC	2018	212	FFPE	0	212 (341/410 genes)	30	104	USA	Memorial Sloan-Kettering Cancer Center	√	√	√	×	×	×	×	×	×	√	Synaps database	Synaps database
Chaisaingmongkol J et al	2018	129	FF	0	129 (562 genes)	0	0	Thiland	TIGER-LC project	×	√	×	×	×	×	×	×	×	×	PMID: 28648284	phs001199.v1.p1
Jusakul A et al	2017	110	FF	0	110 (404 genes)	110	0	Multiple regions	ICGC project	√	√	√	√	×	×	×	√	√	√	PMID: 28667006	Supplementary materials
ECC cohorts
Farshidfar F et al	2016	11	FF	11	0	11	0	USA	TCGA Project	√	√	√	√	√	√	√	√	√	√	PMID: 28297679	TCGA Data Portal (https://portal.gdc.cancer.gov/projects/TCGA-CHOL)
Jusakul A et al	2017	167	FF	90	77 (404 genes)	167	0	Multiple regions	ICGC project	√	√	√	√	×	×	×	√	√	√	PMID: 28667006	EGAS00001001653; ICGC Data Portal (https://dcc.icgc.org/).
FF: fresh frozen; FFPE: formalin-fixed, paraffin-embedded
